# Supplementary material for: Microcystin-LR, a Cyanobacterial Toxin, Induces Changes in the Organization of Membrane Compartments in Arabidopsis
Source: Microorganisms. 2023 Feb 25;11(3):586. doi: 10.3390/microorganisms11030586 (PMC10051171; doi:10.3390/microorganisms11030586)
Supplement: Supplementary file 1 [file microorganisms-11-00586-s001.zip]

Archive with 4 entries (4 files):
- Suppl_movie_S1_Col0_vid_2_01-19.avi
- Suppl_movie_S2_c3c4_control_composite_Merged.avi
- Suppl_movie_S3_e28_control_dynam_Merged.avi
- Suppl_movie_S4_Crooked_PBA_Kontrol_002.nd2 - C=0.avi
